# Supplementary material for: Strawberry fruit FanCXE1 carboxylesterase is involved in the catabolism of volatile esters during the ripening process
Source: Hortic Res. 2022 Apr 22;9:uhac095. doi: 10.1093/hr/uhac095 (PMC9249579; doi:10.1093/hr/uhac095)
Supplement: suppl_data_uhac095 [file suppl_data_uhac095.zip]

Archive with 1 entries (1 files):
- Martinez-Rivas et al HortRes Supporting information 31032022.pdf
